# Supplementary material for: A clinical trial is a success, not a failure, if it does not demonstrate efficacy or does identify safety concerns
Source: Contemp Clin Trials Commun. 2018 Oct 22;12:198. doi: 10.1016/j.conctc.2018.10.004 (PMC6258826; doi:10.1016/j.conctc.2018.10.004)
Supplement: Data Profile [file mmc1.xml]

<?xml version="1.0" encoding="UTF-8" standalone="no"?><data:data><datasets><author>simon.kolstoe@port.ac.uk</author><type>0</type><dataset><value>1</value><reason>No data was used for the research described in the article</reason><comments/></dataset></datasets></data:data>
